# Supplementary material for: Synthesis and Characterization of LaNi0.5Ti0.5O3 and La2NiTiO6 Double Perovskite Nanoparticles
Source: Materials (Basel). 2022 Mar 25;15(7):2411. doi: 10.3390/ma15072411 (PMC8999483; doi:10.3390/ma15072411)
Supplement: Supplementary file 1 [file materials-15-02411-s001.zip]

Archive with 1 entries (1 files):
- materials-1631572-supplementary.pdf
